# Supplementary material for: Polyphosphazene-Based Nanocarriers for the Release of Camptothecin and Epirubicin
Source: Pharmaceutics. 2022 Jan 11;14(1):169. doi: 10.3390/pharmaceutics14010169 (PMC8781282; doi:10.3390/pharmaceutics14010169)
Supplement: Supplementary file 1 [file pharmaceutics-14-00169-s001.zip]

Archive with 1 entries (1 files):
- pharmaceutics-1422950-supplementary.pdf
